# Supplementary material for: Therapeutic treatment with an oral prodrug of the remdesivir parental nucleoside is protective against SARS-CoV-2 pathogenesis in mice
Source: Sci Transl Med. 2022 Mar 22:eabm3410. doi: 10.1126/scitranslmed.abm3410 (PMC8995034; doi:10.1126/scitranslmed.abm3410)
Supplement: Supplementary file 3 — Data file S1 [file scitranslmed.abm3410_data_file_s1.xlsx]

## Sheet: Sheet1
% Inhibition	Fig1D
	Drug [¬µM]	GS-621763	GS-005734	GS-441524
	10	99.33	99.96	98.99
	3.33333	94.8	99.87	42
	1.11111	-41.98	99.35	-14.8
	0.37037	-23.03	96.94	-4.48
	0.12346	-15.37	-27.92	-1.11
	0.04115	-15.71	-19.41	5.14
	0.01372	-12.34	-6.95	0.08
	0.00457	-13.69	-0.04	7.88
	0.00152	-15.2	1.64	5.76
% Cytotoxicity	Fig1E
	Drug [¬µM]	GS-621763	GS-005734	GS-441524
	10	4.64	5.45	7.34
	3.33333	1.11	3.32	9.21
	1.11111	-1.19	1.7	3.36
	0.37037	7.02	1.82	7.63
	0.12346	6.43	1.56	5.66
	0.04115	5.67	2.97	2.96
	0.01372	4.34	2.59	6.91
	0.00457	2.88	2	3.11
	0.00152	5.08	-0.53	4.91
% Inhibition	Fig1F
		RDV (GS-5734)	RDV (GS-5734)	GS-441524	GS-441524	GS-621763	GS-621763
	2	99.9953	99.9938			99.8762	99.9108
	0.666667	99.9727	99.9783			97.4321	98.0439
	0.222222	99.4779	99.6549			65.5149	78.3611
	0.074074	79.3894	81.2356			20.9983	47.1515
	0.024691	24.385	40.4776			-3.10981	21.9469
	0.00823	-3.47753	16.5463			-8.41128	17.5981
	50			99.9909	99.9933
	16.6667			99.9354	99.9435
	5.55556			89.9387	91.061
	1.85185			47.2673	45.1609
	0.617284			25.1934	32.3249
	0.205761			16.6269	13.9332
Plasma GS-441524 ( M)	Fig2A
		mouse (20 mpk; nM)	mouse (20 mpk; nM)	mouse (20 mpk; nM)	mouse (20 mpk; nM)	mouse (5 mpk, nM)	mouse (5 mpk, nM)	mouse (5 mpk, nM)	mouse (5 mpk, nM)
	0.25	4480	2830	4410	4420	1340	2250	2120	2230
	0.5
	1	8200	7720	8970	10500	3530	2340	3490	2950
	2	6770	5610	5550	6490	1580	1460	1760	1300
	4
	6
	8	150	159	102	105		38		47
	12
	24
% starting body weight	Fig2B
	dpi	vehicle	vehicle	vehicle	vehicle	vehicle	vehicle	vehicle	vehicle	vehicle	vehicle	vehicle	vehicle	vehicle	vehicle	vehicle	vehicle	vehicle	vehicle	vehicle	GS-621763; 3mg/kg	GS-621763; 3mg/kg	GS-621763; 3mg/kg	GS-621763; 3mg/kg	GS-621763; 3mg/kg	GS-621763; 3mg/kg	GS-621763; 3mg/kg	GS-621763; 3mg/kg	GS-621763; 3mg/kg	GS-621763; 10mg/kg	GS-621763; 10mg/kg	GS-621763; 10mg/kg	GS-621763; 10mg/kg	GS-621763; 10mg/kg	GS-621763; 10mg/kg	GS-621763; 10mg/kg	GS-621763; 10mg/kg	GS-621763; 10mg/kg	GS-621763; 10mg/kg	GS-621763; 30mg/kg	GS-621763; 30mg/kg	GS-621763; 30mg/kg	GS-621763; 30mg/kg	GS-621763; 30mg/kg	GS-621763; 30mg/kg	GS-621763; 30mg/kg	GS-621763; 30mg/kg	GS-621763; 30mg/kg	GS-621763; 30mg/kg
	0	100	100	100	100	100	100	100	100	100	100	100	100	100	100	100	100	100	100	100	100	100	100	100	100	100	100	100	100	100	100	100	100	100	100	100	100	100	100	100	100	100	100	100	100	100	100	100	100
	1	93.43	101.62	104	101.51	98.17	100.54	101.6	99.49	100	101.93	99.5	97.09	99.51	100.48	96.24	101.68	98.1	100.55	97.81	99.46	100.54	100.53	98.92	97.57	100	101.48	99.51	100.47	98.61	98.85	100.57	101.79	98.93	100.6	101.6	100.59	101.69	100	101.06	101.74	101.69	103.45	99.4	98.52	97.84	98.27	100	98.9
	2	94.95	100	105	100	97.26	98.37	100	97.45	98.35	100.48	98.49	97.67	98.52	98.56	97.85	98.32	96.68	102.2	98.36	96.74	98.38	95.74	102.15	98.06	98.37	99.01	96.1	98.59	97.22	97.13	102.84	101.19	100.53	97.59	102.67	100	102.82	98.3	96.28	100	102.26	102.87	101.2	98.52	98.92	99.42	99.46	97.25
	3	87.37	91.35	94	91.96	89.5	90.22	91.49	90.31	95.6	91.3	91.96	87.21	91.63	95.22	94.09	94.97	94.31	101.1	100.55	91.85	93.51	93.62	104.84	90.78	95.11	96.06	91.22	97.18	93.98	95.98	103.98	104.17	101.6	101.2	103.21	100.59	102.26	98.3	89.36	103.49	99.44	105.17	103.01	102.96	101.08	102.31	94.59	93.96
	4	80.81	82.16	86.5	84.92	80.37	80.43	80.32	82.65	91.21	87.92	86.43	80.23	90.64	82.3	90.86	90.5	92.42	94.51	96.17	83.15	90.81	85.11	98.92	82.04	89.13	83.74	86.34	92.49	90.28	93.68	98.3	101.19	101.07	101.2	102.14	99.41	101.69	96.02	89.89	104.07	100.56	101.15	102.41	99.51	101.62	101.16	94.59	98.9
PFU per lung lobe	Fig2C
	dpi	vehicle	vehicle	vehicle	vehicle	vehicle	vehicle	vehicle	vehicle	vehicle	vehicle	vehicle	vehicle	vehicle	vehicle	vehicle	vehicle	vehicle	vehicle	vehicle	GS-621763; 3mg/kg	GS-621763; 3mg/kg	GS-621763; 3mg/kg	GS-621763; 3mg/kg	GS-621763; 3mg/kg	GS-621763; 3mg/kg	GS-621763; 3mg/kg	GS-621763; 3mg/kg	GS-621763; 3mg/kg	GS-621763; 10mg/kg	GS-621763; 10mg/kg	GS-621763; 10mg/kg	GS-621763; 10mg/kg	GS-621763; 10mg/kg	GS-621763; 10mg/kg	GS-621763; 10mg/kg	GS-621763; 10mg/kg	GS-621763; 10mg/kg	GS-621763; 10mg/kg	GS-621763; 30mg/kg	GS-621763; 30mg/kg	GS-621763; 30mg/kg	GS-621763; 30mg/kg	GS-621763; 30mg/kg	GS-621763; 30mg/kg	GS-621763; 30mg/kg	GS-621763; 30mg/kg	GS-621763; 30mg/kg	GS-621763; 30mg/kg
	4	7000	12500	35000	50000	90000	20000	16500	24500	85000	50000	2500000	350000	110000	57500	42500	77500	30000	75000	72500	22800	2080	7000	7000	60000	16500	50000	3500	7500	625	45	4500	1500	250	150	450	200	150	575	45	45	300	45	45	45	45	45	45	45
PenH	Fig.2D
	dpi	vehicle	vehicle	vehicle	vehicle	vehicle	vehicle	vehicle	GS-621763 (3) +8	GS-621763 (3) +8	GS-621763 (3) +8	GS-621763 (3) +8	GS-621763 (10) +8	GS-621763 (10) +8	GS-621763 (10) +8	GS-621763 (10) +8	GS-621763 (30) +8	GS-621763 (30) +8	GS-621763 (30) +8	GS-621763 (30) +8
	0	0.411058	0.519209	0.591833	0.471063	0.603338	0.659061	0.409324	0.509486	0.69692	0.66807	0.567339	0.705354	0.457062	0.781835	0.816995	0.433862	1.08777	0.659782	0.621233
	1	0.586595	0.524553	0.613223	0.818889	1.25714	0.94223	0.65238	1.02621	0.682463	0.76473	0.589537	0.665216	0.698251	0.688037	1.78909	1.01744	0.926858	0.636556	0.631493
	2	3.53994	3.19427	2.3389	2.20712	1.11798	1.09278	1.09516	3.08531	2.30178	2.21005	2.13223	2.32642	1.16423	1.18477	0.714976	0.971613	0.686066	0.527061	0.93019
	3	5.27221	2.28915	6.1703	4.19967	5.40387	1.97923	2.60185	2.26189	1.79877	3.92741	2.13792	5.38741	1.38753	0.466861	1.03788	0.91736	0.714706	1.25192	0.472025
	4	3.83405	6.30199	4.03303	3.06512	6.66674	5.26398	2.2558	0.622725	1.40958	1.76927	1.28557	1.35247	0.784436	0.6586	0.665542	0.741616	0.789505	0.630785	0.501956
congestion score	Fig2E
	dpi	vehicle	vehicle	vehicle	vehicle	vehicle	vehicle	vehicle	vehicle	vehicle	vehicle	vehicle	vehicle	vehicle	vehicle	vehicle	vehicle	vehicle	vehicle	vehicle	GS-621763; 3mg/kg	GS-621763; 3mg/kg	GS-621763; 3mg/kg	GS-621763; 3mg/kg	GS-621763; 3mg/kg	GS-621763; 3mg/kg	GS-621763; 3mg/kg	GS-621763; 3mg/kg	GS-621763; 3mg/kg	GS-621763; 10mg/kg	GS-621763; 10mg/kg	GS-621763; 10mg/kg	GS-621763; 10mg/kg	GS-621763; 10mg/kg	GS-621763; 10mg/kg	GS-621763; 10mg/kg	GS-621763; 10mg/kg	GS-621763; 10mg/kg	GS-621763; 10mg/kg	GS-621763; 30mg/kg	GS-621763; 30mg/kg	GS-621763; 30mg/kg	GS-621763; 30mg/kg	GS-621763; 30mg/kg	GS-621763; 30mg/kg	GS-621763; 30mg/kg	GS-621763; 30mg/kg	GS-621763; 30mg/kg	GS-621763; 30mg/kg
	4	1.5	1.5	1.5	1	2	1	0.5	1	1.5	1.5	1.5	2	1.5	1	1	1	2.5	1.5	1.5	1.5	1	1.5	1	1.5	1	1	0.5	1	1	1	1	1	1	1	1	1	1	0	0.5	0.5	0.5	0.5	0.5	0.5	0	0.5	0.5	0.5
lung pathology score	Fig2F
	dpi	vehicle	vehicle	vehicle	vehicle	vehicle	vehicle	vehicle	vehicle	vehicle	vehicle	vehicle	vehicle	vehicle	vehicle	vehicle	vehicle	vehicle	vehicle	vehicle	GS-621763; 3mg/kg	GS-621763; 3mg/kg	GS-621763; 3mg/kg	GS-621763; 3mg/kg	GS-621763; 3mg/kg	GS-621763; 3mg/kg	GS-621763; 3mg/kg	GS-621763; 3mg/kg	GS-621763; 3mg/kg	GS-621763; 10mg/kg	GS-621763; 10mg/kg	GS-621763; 10mg/kg	GS-621763; 10mg/kg	GS-621763; 10mg/kg	GS-621763; 10mg/kg	GS-621763; 10mg/kg	GS-621763; 10mg/kg	GS-621763; 10mg/kg	GS-621763; 10mg/kg	GS-621763; 30mg/kg	GS-621763; 30mg/kg	GS-621763; 30mg/kg	GS-621763; 30mg/kg	GS-621763; 30mg/kg	GS-621763; 30mg/kg	GS-621763; 30mg/kg	GS-621763; 30mg/kg	GS-621763; 30mg/kg	GS-621763; 30mg/kg
	4	0.55	0.5767	0.25667	0.68667	0.6633	0.28	0.41667	0.32667	0.28	0.62	0.55	0.5367	0.59667	0.48	0.48	0.6133	0.5433	0.53667	0.6233		0.14	0.59667	0.46	0.28	0.3033	0.48667	0.4033	0.62	0.5667	0.333	0.44	0.2867	0.2333	0.2867	0.31	0.3233	0.2767	0.28	0.29	0.28	0.3	0.17	0.26	0.29	0.24	0.27	0.28	0.24
lung pathology score	Fig2G
	dpi	vehicle	vehicle	vehicle	vehicle	vehicle	vehicle	vehicle	vehicle	vehicle	vehicle	vehicle	vehicle	vehicle	vehicle	vehicle	vehicle	vehicle	vehicle	vehicle	GS-621763; 3mg/kg	GS-621763; 3mg/kg	GS-621763; 3mg/kg	GS-621763; 3mg/kg	GS-621763; 3mg/kg	GS-621763; 3mg/kg	GS-621763; 3mg/kg	GS-621763; 3mg/kg	GS-621763; 3mg/kg	GS-621763; 10mg/kg	GS-621763; 10mg/kg	GS-621763; 10mg/kg	GS-621763; 10mg/kg	GS-621763; 10mg/kg	GS-621763; 10mg/kg	GS-621763; 10mg/kg	GS-621763; 10mg/kg	GS-621763; 10mg/kg	GS-621763; 10mg/kg	GS-621763; 30mg/kg	GS-621763; 30mg/kg	GS-621763; 30mg/kg	GS-621763; 30mg/kg	GS-621763; 30mg/kg	GS-621763; 30mg/kg	GS-621763; 30mg/kg	GS-621763; 30mg/kg	GS-621763; 30mg/kg	GS-621763; 30mg/kg
	4	3	2.67	2.17	3	1.67	1	1.67	1.67	1	3	3	3	2.67	2.67	2	2	2.33	2.67	3		1	3	2.33	1.33	1.67	2.33	1.33	2.33	3	2	1	1	2	2	2	2	1	1	1.67	1.33	1.67	1	1	1.67	1.33	1.33	1.33	1
% starting body weight	Fig3A
	dpi	vehicle	vehicle	vehicle	vehicle	vehicle	vehicle	vehicle	vehicle	vehicle	vehicle	GS-621763; 30mg/kg (+12hr, BID)	GS-621763; 30mg/kg (+12hr, BID)	GS-621763; 30mg/kg (+12hr, BID)	GS-621763; 30mg/kg (+12hr, BID)	GS-621763; 30mg/kg (+12hr, BID)	GS-621763; 30mg/kg (+12hr, BID)	GS-621763; 30mg/kg (+12hr, BID)	GS-621763; 30mg/kg (+12hr, BID)	GS-621763; 30mg/kg (+12hr, BID)	GS-621763; 30mg/kg (+12hr, BID)	GS-621763, 30mg/kg (+12hr, QD)	GS-621763, 30mg/kg (+12hr, QD)	GS-621763, 30mg/kg (+12hr, QD)	GS-621763, 30mg/kg (+12hr, QD)	GS-621763, 30mg/kg (+12hr, QD)	GS-621763, 30mg/kg (+12hr, QD)	GS-621763, 30mg/kg (+12hr, QD)	GS-621763, 30mg/kg (+12hr, QD)	GS-621763, 30mg/kg (+12hr, QD)	GS-621763, 30mg/kg (+12hr, QD)	GS-621763, 60mg/kg (+12hr, QD)	GS-621763, 60mg/kg (+12hr, QD)	GS-621763, 60mg/kg (+12hr, QD)	GS-621763, 60mg/kg (+12hr, QD)	GS-621763, 60mg/kg (+12hr, QD)	GS-621763, 60mg/kg (+12hr, QD)	GS-621763, 60mg/kg (+12hr, QD)	GS-621763, 60mg/kg (+12hr, QD)	GS-621763, 30mg/kg (+24hr, BID)	GS-621763, 30mg/kg (+24hr, BID)	GS-621763, 30mg/kg (+24hr, BID)	GS-621763, 30mg/kg (+24hr, BID)	GS-621763, 30mg/kg (+24hr, BID)	GS-621763, 30mg/kg (+24hr, BID)	GS-621763, 30mg/kg (+24hr, BID)	GS-621763, 30mg/kg (+24hr, BID)	GS-621763, 30mg/kg (+24hr, BID)	GS-621763, 30mg/kg (+24hr, BID)
	0	100	100	100	100	100	100	100	100	100	100	100	100	100	100	100	100	100	100	100	100	100	100	100	100	100	100	100	100	100	100	100	100	100	100	100	100	100	100	100	100	100	100	100	100	100	100	100	100
	1	100.59	98.06	98.54	100.93	100	98.1	97.19	96.22	97.07	96.88	101.66	96.97	101.98	103.23	95.06	98.97	100	98.28	97.06	98.62	99.46	98.96	97.75	100.54	98	102.15	100.98	95.5	100.52	100	99.53	97.85	98.53	96.84	99.47	96.59	99.54	91.46	100	100.49	98.52	100.86	100	97.78	101.04	99.45	100.99	98.56
	2	97.04	97.57	98.21	100.47	95.06	96.21	94.94	98.38	96.59	94.79	100.55	97.47	100.99	101.08	98.77	100.51	102.7	101.15	97.55	99.54	104.3	101.56	100.45	104.3	96.5	103.76	98.04	88.5	99.48	99.47	100	100	100.49	96.32	99.47	93.66	98.16	96.98	102.58	99.03	99.01	99.57	100	97.22	101.04	98.36	101.98	100
	3	91.72	92.72	92.42	91.16	90.74	91	92.13	95.68	89.76	92.71	102.21	99.49	100	102.69	101.23	100	100.54	98.85	97.06	97.25	102.15	102.08	99.1	103.23	102	102.15	98.04	92.5	97.41	98.41	101.88	100.54	100	97.89	97.86	96.59	97.24	96.48	101.55	94.17	97.04	97.85	97.52	96.11	100	96.72	99.01	100.96
	4	87.57	83.01	86.73	88.37	80.25	85.78	92.7	85.95	86.83	93.23	98.9	98.48	96.53	97.85	98.15	97.95	100.54	95.4	94.12	96.79	96.77	94.79	92.79	96.77	92	100.54	97.55	89	94.3	96.83	96.71	96.24	95.1	92.11	94.12	96.59	96.77	94.47	100	94.17	93.6	97	97.03	93.33	99.48	96.72	101.49	100
PFU per lung lobe	Fig3B
	dpi	vehicle	vehicle	vehicle	vehicle	vehicle	vehicle	vehicle	vehicle	vehicle	vehicle	GS-621763 (30) +12 BID	GS-621763 (30) +12 BID	GS-621763 (30) +12 BID	GS-621763 (30) +12 BID	GS-621763 (30) +12 BID	GS-621763 (30) +12 BID	GS-621763 (30) +12 BID	GS-621763 (30) +12 BID	GS-621763 (30) +12 BID	GS-621763 (30) +12 BID	GS-621763 (30) +12 QD	GS-621763 (30) +12 QD	GS-621763 (30) +12 QD	GS-621763 (30) +12 QD	GS-621763 (30) +12 QD	GS-621763 (30) +12 QD	GS-621763 (30) +12 QD	GS-621763 (30) +12 QD	GS-621763 (30) +12 QD	GS-621763 (30) +12 QD	GS-621763 (60) +12 QD	GS-621763 (60) +12 QD	GS-621763 (60) +12 QD	GS-621763 (60) +12 QD	GS-621763 (60) +12 QD	GS-621763 (60) +12 QD	GS-621763 (60) +12 QD	GS-621763 (60) +12 QD	GS-621763 (30) +24 BID	GS-621763 (30) +24 BID	GS-621763 (30) +24 BID	GS-621763 (30) +24 BID	GS-621763 (30) +24 BID	GS-621763 (30) +24 BID	GS-621763 (30) +24 BID	GS-621763 (30) +24 BID	GS-621763 (30) +24 BID	GS-621763 (30) +24 BID
	4	82500	92500	65000	30000	6750	67500	90000	15000	55000	60000	45	45	45	45	45	45	45	45	45	45	350	50	700	875	45	675	100	375	325	250	100	600	45	45	100	45	45	150	100	45	45	45	45	45	100	45	100	45
copies/ng mRNA	Fig.3C
	dpi	vehicle	vehicle	vehicle	vehicle	vehicle	vehicle	vehicle	vehicle	vehicle	vehicle	GS-621763 (30) +12 BID	GS-621763 (30) +12 BID	GS-621763 (30) +12 BID	GS-621763 (30) +12 BID	GS-621763 (30) +12 BID	GS-621763 (30) +12 BID	GS-621763 (30) +12 BID	GS-621763 (30) +12 BID	GS-621763 (30) +12 BID	GS-621763 (30) +12 BID	GS-621763 (30) +12 QD	GS-621763 (30) +12 QD	GS-621763 (30) +12 QD	GS-621763 (30) +12 QD	GS-621763 (30) +12 QD	GS-621763 (30) +12 QD	GS-621763 (30) +12 QD	GS-621763 (30) +12 QD	GS-621763 (30) +12 QD	GS-621763 (30) +12 QD	GS-621763 (60) +12 QD	GS-621763 (60) +12 QD	GS-621763 (60) +12 QD	GS-621763 (60) +12 QD	GS-621763 (60) +12 QD	GS-621763 (60) +12 QD	GS-621763 (60) +12 QD	GS-621763 (60) +12 QD	GS-621763 (30) +24 BID	GS-621763 (30) +24 BID	GS-621763 (30) +24 BID	GS-621763 (30) +24 BID	GS-621763 (30) +24 BID	GS-621763 (30) +24 BID	GS-621763 (30) +24 BID	GS-621763 (30) +24 BID	GS-621763 (30) +24 BID	GS-621763 (30) +24 BID
	4	30600	75900	41500	58800	74700	39200	23200	47600	47000	36800	1190	2100	1810	1090	818	386	570	2140	3270	2390	7680	7030	9550	14900	5420	2510	4880	17400	3240	4180	1450	5430	973	3730	3470	324	542	843	5720	3520	7950	7090	2460	6830	5210	3050	4860	8840
PenH	Fig.3D
	dpi	vehicle	vehicle	vehicle	vehicle	GS-621763; 30mg/kg (+12hr, BID)	GS-621763; 30mg/kg (+12hr, BID)	GS-621763; 30mg/kg (+12hr, BID)	GS-621763; 30mg/kg (+12hr, BID)	GS-621763; 30mg/kg (+12hr, QD)	GS-621763; 30mg/kg (+12hr, QD)	GS-621763; 30mg/kg (+12hr, QD)	GS-621763; 30mg/kg (+12hr, QD)	GS-621763; 60mg (+12hr, QD)	GS-621763; 60mg (+12hr, QD)	GS-621763; 60mg (+12hr, QD)	GS-621763; 60mg (+12hr, QD)	GS-621763; 30mg/kg (+24hr, BID)	GS-621763; 30mg/kg (+24hr, BID)	GS-621763; 30mg/kg (+24hr, BID)	GS-621763; 30mg/kg (+24hr, BID)	GS-621763; 60mg/kg (+24hr, QD)	GS-621763; 60mg/kg (+24hr, QD)	GS-621763; 60mg/kg (+24hr, QD)	GS-621763; 60mg/kg (+24hr, QD)
	0	0.499738	0.831794	0.491149	1.8637	0.773886	0.392962	0.496707	1.07333	0.351692	0.965834	0.908793	1.3471	1.04932	0.432113	0.526447	0.498209	0.498247	0.729522	1.14021	1.51011	1.08084	1.06182	0.531104	0.665616
	1	0.462208	1.08803	0.962487	0.569752	0.603504	0.60298	0.996618	1.37545	0.769426	0.766549	1.04983	0.940827	0.605586	0.630467	0.725573	0.977397	0.786769	0.862532	0.786455	1.16638	0.961858	1.17939	0.978753	1.36899
	2	1.28544	3.87588	3.4752	3.47495	0.954316	0.527126	0.944564	0.669282	1.06561	0.637847	1.52354	1.09048	0.626344	0.63954	0.548133	0.52544	1.21485	1.76612	0.958573	1.1464	1.22585	1.23622	0.839939	0.845583
	3	3.99557	2.84222	2.38877	2.11831	0.678327	0.51262	0.557582	0.675205	0.530825	0.917733	0.999538	0.832878	0.625679	0.807465	0.487367	0.570112	1.85468	2.7455	1.10604	1.55182	1.56526	1.05274	0.789175	1.10889
	4	0.971229	3.12436	1.54931	3.51424	0.617054	0.621604	0.520754	0.546096	0.772348	0.69634	1.396	0.746698	0.879602	0.595542	0.663356	0.699831	0.803765	0.820263	2.13602	0.986795	1.20604	0.826404	0.621808	1.19062
lung pathology score	Fig.3E
	dpi	vehicle	vehicle	vehicle	vehicle	vehicle	vehicle	vehicle	GS-621763 (30) +12 BID	GS-621763 (30) +12 BID	GS-621763 (30) +12 BID	GS-621763 (30) +12 BID	GS-621763 (30) +12 BID	GS-621763 (30) +12 BID	GS-621763 (30) +12 BID	GS-621763 (30) +12 BID	GS-621763 (30) +12 BID	GS-621763 (30) +12 BID	GS-621763 (30) +12 QD	GS-621763 (30) +12 QD	GS-621763 (30) +12 QD	GS-621763 (30) +12 QD	GS-621763 (30) +12 QD	GS-621763 (30) +12 QD	GS-621763 (30) +12 QD	GS-621763 (30) +12 QD	GS-621763 (30) +12 QD	GS-621763 (30) +12 QD	GS-621763 (60) +12 QD	GS-621763 (60) +12 QD	GS-621763 (60) +12 QD	GS-621763 (60) +12 QD	GS-621763 (60) +12 QD	GS-621763 (60) +12 QD	GS-621763 (60) +12 QD	GS-621763 (60) +12 QD	GS-621763 (60) +12 QD	GS-621763 (60) +12 QD	GS-621763 (30) +24 BID	GS-621763 (30) +24 BID	GS-621763 (30) +24 BID	GS-621763 (30) +24 BID	GS-621763 (30) +24 BID	GS-621763 (30) +24 BID	GS-621763 (30) +24 BID	GS-621763 (30) +24 BID	GS-621763 (30) +24 BID	GS-621763 (30) +24 BID	GS-621763 (60) +24 QD
	4	0.62	0.3933	0.32	0.2933	0.3867	0.3933	0.6033	0.233333	0.233333	0.14	0.233333	0.233333	0.28	0.28	0.28	0.286667	0.286667	0.256667	0.186667	0.41	0.35	0.28	0.303333	0.28	0.62	0.193333	0.533333	0.286667	0.186667	0.303333	0.233333	0.1866	0.186667		0.426667	0.28		0.393333	0.316667	0.386667	0.366667	0.286667	0.47	0.316667	0.44	0.286667	0.28	0.326667
lung pathology score	Fig3F
	dpi	vehicle	vehicle	vehicle	vehicle	vehicle	vehicle	vehicle	GS-621763 (30) +12 BID	GS-621763 (30) +12 BID	GS-621763 (30) +12 BID	GS-621763 (30) +12 BID	GS-621763 (30) +12 BID	GS-621763 (30) +12 BID	GS-621763 (30) +12 BID	GS-621763 (30) +12 BID	GS-621763 (30) +12 BID	GS-621763 (30) +12 BID	GS-621763 (30) +12 QD	GS-621763 (30) +12 QD	GS-621763 (30) +12 QD	GS-621763 (30) +12 QD	GS-621763 (30) +12 QD	GS-621763 (30) +12 QD	GS-621763 (30) +12 QD	GS-621763 (30) +12 QD	GS-621763 (30) +12 QD	GS-621763 (30) +12 QD	GS-621763 (60) +12 QD	GS-621763 (60) +12 QD	GS-621763 (60) +12 QD	GS-621763 (60) +12 QD	GS-621763 (60) +12 QD	GS-621763 (60) +12 QD	GS-621763 (60) +12 QD	GS-621763 (60) +12 QD	GS-621763 (60) +12 QD	GS-621763 (60) +12 QD	GS-621763 (30) +24 BID	GS-621763 (30) +24 BID	GS-621763 (30) +24 BID	GS-621763 (30) +24 BID	GS-621763 (30) +24 BID	GS-621763 (30) +24 BID	GS-621763 (30) +24 BID	GS-621763 (30) +24 BID	GS-621763 (30) +24 BID	GS-621763 (30) +24 BID	GS-621763 (60) +24 QD
	4	3	1.67	1.67	1.33	1.67	2	2.67	1	1	1	1	1	1.67	1	1	1	1	2	1.67	2.33333	2	1.66667	2	1	1.33	3	1	1	1	1.33333	1	1.67	1		1	2		2.33	2.33	2.67	2	1.66667	2.66667	2	2.66667	1.66667	1	2.66667
% starting body weight	Fig4A
	dpi	vehicle	vehicle	vehicle	vehicle	vehicle	vehicle	vehicle	vehicle	vehicle	vehicle	GS-621763; 30mg/kg (+12hr)	GS-621763; 30mg/kg (+12hr)	GS-621763; 30mg/kg (+12hr)	GS-621763; 30mg/kg (+12hr)	GS-621763; 30mg/kg (+12hr)	GS-621763; 30mg/kg (+12hr)	GS-621763; 30mg/kg (+12hr)	GS-621763; 30mg/kg (+12hr)	GS-621763; 30mg/kg (+12hr)	GS-621763; 30mg/kg (+12hr)	molnupiravir; 30mg/kg (+12hr)	molnupiravir; 30mg/kg (+12hr)	molnupiravir; 30mg/kg (+12hr)	molnupiravir; 30mg/kg (+12hr)	molnupiravir; 30mg/kg (+12hr)	molnupiravir; 30mg/kg (+12hr)	molnupiravir; 30mg/kg (+12hr)	molnupiravir; 30mg/kg (+12hr)	molnupiravir; 30mg/kg (+12hr)	molnupiravir; 30mg/kg (+12hr)	molnupiravir; 60mg/kg (+12hr)	molnupiravir; 60mg/kg (+12hr)	molnupiravir; 60mg/kg (+12hr)	molnupiravir; 60mg/kg (+12hr)	molnupiravir; 60mg/kg (+12hr)	molnupiravir; 60mg/kg (+12hr)	molnupiravir; 60mg/kg (+12hr)	molnupiravir; 60mg/kg (+12hr)	molnupiravir; 60mg/kg (+12hr)	molnupiravir; 60mg/kg (+12hr)	GS-621763; 60mg/kg (+24hr)	GS-621763; 60mg/kg (+24hr)	GS-621763; 60mg/kg (+24hr)	GS-621763; 60mg/kg (+24hr)	GS-621763; 60mg/kg (+24hr)	GS-621763; 60mg/kg (+24hr)	GS-621763; 60mg/kg (+24hr)	GS-621763; 60mg/kg (+24hr)
	0	100	100	100	100	100	100	100	100	100	100	100	100	100	100	100	100	100	100	100	100	100	100	100	100	100	100	100	100	100	100	100	100	100	100	100	100	100	100	100	100	100	100	100	100	100	100	100	100
	1	103.77	100.91	102.01	102.33	101.56	100	98.45	97.98	102.58	98.95	100	95.7	101.08	101.55	101.02	100	97.37	100	98.97	96.83	101.06	99.44	97.04	98	98.87	101.04	97.3	100.58	99.44	101.55	97.85	99.49	101.01	101.57	101.52	98.92	100	100	98.54	100.48	100	102.56	97.99	101.16	100	100	97.5	98.95
	2	99.06	100.46	98.99	99.07	97.4	100.52	96.39	98.99	102.06	95.29	100	90.86	105.41	103.63	101.53	101.46	97.37	102.39	101.03	100	104.26	102.25	99.51	101	97.18	102.59	97.84	104.05	99.44	103.63	101.08	102.03	98.99	104.19	102.03	101.08	99.5	100	100	100	97.8	100.51	96.98	102.31	99.52	100.5	97	97.38
	3	91.04	87.21	89.95	92.09	91.15	91.75	88.66	91.41	93.81	87.43	101.42	90.86	105.41	104.66	102.04	97.56	98.95	98.56	100	100.53	101.06	101.12	99.51	99	94.35	99.48	96.22	102.89	96.09	104.15	99.46	101.52	97.98	101.05	100.51	102.69	101	99.47	99.51	100	98.35	102.56	98.99	102.89	100	102.97	100	100
	4	83.02	79	81.41	82.33	85.42	82.47	80.93	82.32	85.05	79.58	98.58	90.32	101.08	101.55	98.98	101.46	101.05	101.91	102.56	101.59	98.4	97.19	96.55	95	92.09	98.45	92.97	98.84	94.41	100.52	96.24	97.46	93.94	96.86	100	104.3	102.5	99.47	99.51	100.48	93.41	97.95	102.51	99.42	98.55	101.98	102.5	101.05
PFU per lung lobe	Fig4B
	dpi	vehicle	vehicle	vehicle	vehicle	vehicle	vehicle	vehicle	vehicle	vehicle	vehicle	GS-621763 (30) +12	GS-621763 (30) +12	GS-621763 (30) +12	GS-621763 (30) +12	GS-621763 (30) +12	GS-621763 (30) +12	GS-621763 (30) +12	GS-621763 (30) +12	GS-621763 (30) +12	GS-621763 (30) +12	GS-1155495 (30) +12	GS-1155495 (30) +12	GS-1155495 (30) +12	GS-1155495 (30) +12	GS-1155495 (30) +12	GS-1155495 (30) +12	GS-1155495 (30) +12	GS-1155495 (30) +12	GS-1155495 (30) +12	GS-1155495 (30) +12	GS-1155495 (60) +12	GS-1155495 (60) +12	GS-1155495 (60) +12	GS-1155495 (60) +12	GS-1155495 (60) +12	GS-1155495 (60) +12	GS-1155495 (60) +12	GS-1155495 (60) +12	GS-1155495 (60) +12	GS-1155495 (60) +12	GS-621763 (60) +24	GS-621763 (60) +24	GS-621763 (60) +24	GS-621763 (60) +24	GS-621763 (60) +24	GS-621763 (60) +24	GS-621763 (60) +24	GS-621763 (60) +24
	4	37500	97500	40000	25000	40000	20000	62500	72500	35000	65000	45	45	45	45	45	45	45	45	45	45	200	150	650	200	300	150	700	300	600	800	150	100	45	45	45	45	45	45	45	45	45	45	45	45	45	45	45	45
copies/ng mRNA	Fig4C
	dpi	vehicle	vehicle	vehicle	vehicle	vehicle	vehicle	vehicle	vehicle	vehicle	vehicle	GS-621763 (30) +12	GS-621763 (30) +12	GS-621763 (30) +12	GS-621763 (30) +12	GS-621763 (30) +12	GS-621763 (30) +12	GS-621763 (30) +12	GS-621763 (30) +12	GS-621763 (30) +12	GS-621763 (30) +12	GS-1155495 (30) +12	GS-1155495 (30) +12	GS-1155495 (30) +12	GS-1155495 (30) +12	GS-1155495 (30) +12	GS-1155495 (30) +12	GS-1155495 (30) +12	GS-1155495 (30) +12	GS-1155495 (30) +12	GS-1155495 (30) +12	GS-1155495 (60) +12	GS-1155495 (60) +12	GS-1155495 (60) +12	GS-1155495 (60) +12	GS-1155495 (60) +12	GS-1155495 (60) +12	GS-1155495 (60) +12	GS-1155495 (60) +12	GS-1155495 (60) +12	GS-1155495 (60) +12	GS-621763 (60) +24	GS-621763 (60) +24	GS-621763 (60) +24	GS-621763 (60) +24	GS-621763 (60) +24	GS-621763 (60) +24	GS-621763 (60) +24	GS-621763 (60) +24
	4	140000	191000	75300	93300	99500	115000	126000	105000	55300	136000	891	308	4490	218	371	522	2740	1260	3140	1190	3340	7940	4090	4930	10200	7700	5710	7060	10900	4830	3200	3760	1490	1310	4500	1060	2120	1840	3420	250	6220	4860	33000	949	2930	2440	3260	3880
PenH	Fig4D
	dpi	vehicle	vehicle	vehicle	vehicle	GS-621763; 30mg/kg (+12hr)	GS-621763; 30mg/kg (+12hr)	GS-621763; 30mg/kg (+12hr)	GS-621763; 30mg/kg (+12hr)	molnupiravir; 30mg/kg (+12hr)	molnupiravir; 30mg/kg (+12hr)	molnupiravir; 30mg/kg (+12hr)	molnupiravir; 30mg/kg (+12hr)	molnupiravir; 60mg/kg (+12hr)	molnupiravir; 60mg/kg (+12hr)	molnupiravir; 60mg/kg (+12hr)	molnupiravir; 60mg/kg (+12hr)	GS-621763; 60mg/kg (+24hr)	GS-621763; 60mg/kg (+24hr)	GS-621763; 60mg/kg (+24hr)	GS-621763; 60mg/kg (+24hr)	molnupiravir; 60mg/kg (+24hr)	molnupiravir; 60mg/kg (+24hr)	molnupiravir; 60mg/kg (+24hr)	molnupiravir; 60mg/kg (+24hr)
	0	0.457205	0.819801	0.658222	0.957502	0.632386	0.514544	0.515413	0.494005	0.442518	0.868381	0.786981	0.6209	0.73909	0.687068	0.53924	0.502902	0.719362	0.545724	0.645946	0.504746	0.441841	0.674855	0.481013	0.356395
	1	0.640733	0.689652	0.574922	0.494665	0.478023	1.61721	0.740732	1.05909	0.596621	0.659381	0.721363	1.03215	0.4661	0.557802	0.643346	0.628468	0.47199	0.499885	0.932213	0.513561	0.564927	0.464593	0.770881	1.07916
	2	1.51552	1.42923	1.13917	0.923415	0.503432	0.713164	0.608306	0.513939	1.60323	0.685528	0.799566	0.567015	0.999047	0.776339	0.601168	0.620587	1.95196	0.787098	1.26723	0.414154	0.863557	0.692492	0.818832	0.734699
	3	8.73667	4.4041	5.17369	4.416	0.500293	0.711543	0.4912	0.491385	0.985359	1.19599	0.911556	0.709527	0.478228	0.851187	0.536454	0.656617	1.21418	1.25717	0.860724	0.568292	4.34706	0.601596	1.50167	0.549071
	4	2.70158	3.37653	4.60285	1.92626	0.594978	0.558087	0.481375	0.772806	0.750853	1.02447	1.71576	0.680018	0.676423	0.755267	0.470978	0.628479	0.673476	0.566007	1.11054	0.697874	1.03183	0.659408	0.687774	0.637419
lung pathology score	Fig4E
	dpi	vehicle	vehicle	vehicle	vehicle	vehicle	vehicle	vehicle	vehicle	vehicle	vehicle	GS-621763 (30) +12	GS-621763 (30) +12	GS-621763 (30) +12	GS-621763 (30) +12	GS-621763 (30) +12	GS-621763 (30) +12	GS-621763 (30) +12	GS-621763 (30) +12	GS-621763 (30) +12	GS-621763 (30) +12	GS-1155495 (30) +12	GS-1155495 (30) +12	GS-1155495 (30) +12	GS-1155495 (30) +12	GS-1155495 (30) +12	GS-1155495 (30) +12	GS-1155495 (30) +12	GS-1155495 (30) +12	GS-1155495 (30) +12	GS-1155495 (30) +12	GS-1155495 (60) +12	GS-1155495 (60) +12	GS-1155495 (60) +12	GS-1155495 (60) +12	GS-1155495 (60) +12	GS-1155495 (60) +12	GS-1155495 (60) +12	GS-1155495 (60) +12	GS-1155495 (60) +12	GS-1155495 (60) +12	GS-621763 (60) +24	GS-621763 (60) +24	GS-621763 (60) +24	GS-621763 (60) +24	GS-621763 (60) +24	GS-621763 (60) +24	GS-621763 (60) +24	GS-621763 (60) +24
	4	0.76	0.63	0.82	0.69	0.82	0.82	0.57	0.6	0.71	0.72	0.1867	0.1933	0.233	0.24	0.1867	0.1533	0.233	0.3	0.1933	0.233	0.3633	0.2333	0.233	0.2233	0.2	0.2933	0.4067	0.3167	0.2533	0.4833	0.293	0.2	0.1933	0.2933	0.2867	0.2633	0.233	0.16	0.2867	0.28	0.2867	0.1867	0.233	0.24	0.4167	0.2633	0.3767	0.1867
lung pathology score	Fig4F
	dpi	vehicle	vehicle	vehicle	vehicle	vehicle	vehicle	vehicle	vehicle	vehicle	vehicle	GS-621763 (30) +12	GS-621763 (30) +12	GS-621763 (30) +12	GS-621763 (30) +12	GS-621763 (30) +12	GS-621763 (30) +12	GS-621763 (30) +12	GS-621763 (30) +12	GS-621763 (30) +12	GS-621763 (30) +12	GS-1155495 (30) +12	GS-1155495 (30) +12	GS-1155495 (30) +12	GS-1155495 (30) +12	GS-1155495 (30) +12	GS-1155495 (30) +12	GS-1155495 (30) +12	GS-1155495 (30) +12	GS-1155495 (30) +12	GS-1155495 (30) +12	GS-1155495 (60) +12	GS-1155495 (60) +12	GS-1155495 (60) +12	GS-1155495 (60) +12	GS-1155495 (60) +12	GS-1155495 (60) +12	GS-1155495 (60) +12	GS-1155495 (60) +12	GS-1155495 (60) +12	GS-1155495 (60) +12	GS-621763 (60) +24	GS-621763 (60) +24	GS-621763 (60) +24	GS-621763 (60) +24	GS-621763 (60) +24	GS-621763 (60) +24	GS-621763 (60) +24	GS-621763 (60) +24
	4	3	3	3.33	3	3.33	3	2.67	3	3	3	1	1.33	1	1	1.33	1.33	1.67	2	1.67	1	2.33	1	1.33	1.67	1.67	1.33	2	2	1.33	2.67	1.67	1.67	1	1.67	1.33	1.33	1	1	1.67	1.67	2	1	1	1.33	2	1.67	2	1.67
Relative Light Units (RLU)	FigS1A
		GS-621763	GS-621763	GS-621763	GS-005734	GS-005734	GS-005734	GS-441524	GS-441524	GS-441524
	No Virus/DMSO	8940	10600	8580	6920	4300	2180	18300	23100	18100
	10	708000	801000	866000	53700	56200	53600	1010000	1380000	1030000
	3.3	6190000	6040000	13600000	204000	160000	159000	55400000	64500000	58500000
	1.1	169000000	176000000	162000000	1010000	770000	680000	122000000	116000000	93500000
	0.37	164000000	146000000	136000000	3640000	3470000	4590000	111000000	105000000	88100000
	0.12	147000000	137000000	132000000	165000000	146000000	152000000	117000000	102000000	98700000
	0.04	145000000	137000000	112000000	146000000	142000000	128000000	123000000	94700000	95600000
	0.013	140000000	133000000	119000000	127000000	135000000	120000000	112000000	101000000	89800000
	0.004	149000000	135000000	113000000	128000000	119000000	113000000	128000000	92800000	88800000
	0.0015	139000000	137000000	121000000	121000000	117000000	108000000	127000000	95000000	92900000
	Virus/DMSO	150000000	140000000	109000000	120000000	121000000	100000000	110000000	102000000	96000000
Relative Light Units (RLU)	FigS1B
		GS-621763	GS-621763	GS-621763	GS-005734	GS-005734	GS-005734	GS-441524	GS-441524	GS-441524
	No Cells	2030	2580	2770	2780	2580	1890	1860	2250	2110
	10	919000	945000	990000	962000	937000	936000	984000	944000	898000
	3.3	936000	1070000	980000	958000	958000	962000	812000	933000	925000
	1.1	911000	1110000	1000000	974000	938000	1000000	985000	978000	984000
	0.37	922000	922000	952000	973000	978000	964000	977000	932000	941000
	0.12	897000	928000	936000	976000	965000	998000	973000	961000	955000
	0.04	935000	930000	958000	962000	938000	991000	1100000	988000	921000
	0.013	928000	961000	948000	943000	966000	978000	961000	942000	948000
	0.004	926000	963000	963000	948000	972000	1050000	987000	992000	938000
	0.0015	926000	941000	987000	986000	1020000	997000	995000	956000	969000
	DMSO	922000	957000	1020000	1010000	971000	983000	1080000	1000000	979000
Relative Light Units (RLU)	FigS1C
		GS-621763	GS-621763	GS-005734	GS-005734		GS-441524	GS-441524
	No Virus/DMSO	216.667	216.667	216.667	216.667	No Virus/DMSO	216.667	216.667
	2	8803.33	6343.33	333.333	443.333	50	643.333	473.333
	0.666667	182543	139053	1943.33	1543.33	16.6667	4593.33	4013.33
	0.222222	2451403	1538223	37113.3	24533.3	5.55556	715213	635433
	0.074074	5615903	3756783	1465123	1333883	1.85185	3748553	3898283
	0.024691	7329653	5548473	5375163	4231203	0.617284	5317693	4810743
	0.00823	7706513	5857613	7355793	5932383	0.205761	5926653	6118133
	Virus/DMSO	7108807	7108807	7108807	7108807	Virus/DMSO	7108807	7108807
Titer (pfu/mL)	FigS2
	763 5¬µM	763 1¬µM	763 0.5¬µM	763 0.1¬µM	DMSO	5734 5¬µM	5734 0.5¬µM	'524 5¬µM	'524 0.5¬µM
	50	1000000	670000	1550000	4070000	50	28300	50	100000
	50	400000	900000	2450000	2330000	50	185000	50	1200000
					2250000
					3150000
Relative Light Units (RLU)	FigS3A
		5734	5734	5734	763	763	763	524	524	524
	No Virus/DMSO	1800	1550	1390	2670	2050	1510	14000	9010	7340
	10	9590	8490	7990	25800	51400	98800	956000	901000	651000
	3.33	236000	553000	2090000	1370000	1200000	1050000	9690000	11600000	7390000
	1.11	7440000	2870000	12500000	3240000	2920000	7120000	15100000	10700000	15700000
	0.37	20200000	17400000	23300000	11600000	11300000	15500000	17400000	18200000	19400000
	0.12	15800000	12800000	25700000	12400000	24800000	17600000	15800000	19900000	19200000
	0.04	15500000	19000000	27200000	10900000	17600000	23500000	17900000	21600000	19300000
	0.0137	18100000	16400000	26600000	10700000	19900000	23800000	18700000	21500000	20700000
	0.004	16700000	14700000	27200000	12800000	18000000	22700000	19100000	19400000	19800000
	Virus/DMSO	17000000	15200000	27900000	14000000	15600000	25000000	18300000	18400000	21500000
% Inhibition	FigS3B
	Drug [¬µM]	5734	763	524
	10	100	99.97	96.04
	3.33333	95	95.96	54.11
	1.11111	83	67.88	33.51
	0.37037	50	14.32	12.04
	0.123457	28	23.73	12.17
	0.0411523	32	13.24	6.01
	0.0137174	29	14.07	2.57
	0.00457247	30	17.6	6.71
	0	0	0	0
% Inhibition	FigS3C
	Drug [¬µM]	5734	763	524
	10	7.29	14.71	2.44
	3.33333	-0.44	5.93	-0.28
	1.11111	1.27	6.11	-0.27
	0.37037	-3.53	6.21	-3.68
	0.123457	0.17	6.25	1.38
	0.0411523	-1.72	5.88	1.73
	0.0137174	0.44	6.57	1.57
	0.00457247	-6.22	6.25	0.28
	0	0	0	0
Plasma NHC (μM)	FigS5
		Group 1	Group 1	Group 1	Group 1	Group 2	Group 2	Group 2	Group 2
	0	0	0	0	0	0	0	0	0
	0.5	47.9	49.9	51.9	35.3	15.2	12.5	13	15
	2	3.03	2.27	2.03	4.12	1.18	1.63	1.39	1.28
	6	0.34	0.45	0.432	0.412	0.26	0.29	0.221	0.174
	12	0.226	0.199	0.291	0.266	0.122	0.16	0.363	0.229
	12.5	48.2	56.9	56.9	55.4	15.6	17	19.2	19.7
	18	0.674	0.523	0.622	0.542	0.253	0.292	0.365	0.308
	24	0.475	0.29	0.438	0.348	0.426	0.299	0.24	0.142
[truncated: 12 more columns]
